# Supplementary material for: Benchmarking machine learning for bowel sound pattern classification – From tabular features to pretrained models
Source: PLoS One. 2026 Jan 2;21(1):e0338911. doi: 10.1371/journal.pone.0338911 (PMC12758754; doi:10.1371/journal.pone.0338911)
Supplement: S1 File — (ZIP) [file pone.0338911.s001.zip]

Archive with 21 entries (13 files):
- figures/
- figures/figure_2/
- figures/figure_2/BS_EX.wav
- figures/figure_3/
- figures/figure_3/Bowel_sound_boxplot_statistics.csv
- figures/figure_3/segments_labels.csv
- figures/figure_4/
- figures/figure_4/Class_distribution_original_vs_segmented.csv
- figures/figure_4/Dataset_splitting_random_vs_stratified.csv
- figures/figure_4/random split/
- figures/figure_4/random split/test_data.csv
- figures/figure_4/random split/train_data.csv
- figures/figure_4/random split/val_data.csv
- figures/figure_4/stratify split/
- figures/figure_4/stratify split/test_data.csv
- figures/figure_4/stratify split/train_data.csv
- figures/figure_4/stratify split/val_data.csv
- figures/figure_5/
- figures/figure_5/AUC_2_classes_data.csv
- figures/figure_6/
- figures/figure_6/AUC_5_classes_data.csv
