# Supplementary material for: Benchmarking machine learning for bowel sound pattern classification – From tabular features to pretrained models
Source: PLoS One. 2026 Jan 2;21(1):e0338911. doi: 10.1371/journal.pone.0338911 (PMC12758754; doi:10.1371/journal.pone.0338911)
Supplement: S1 File — (ZIP) [file pone.0338911.s001.zip › figures/figure_3/Bowel_sound_boxplot_statistics.csv]

Pattern	Q1	Median	Q3	Lower_Whisker	Upper_Whisker	Outliers
CRS	8	11	23	1	28	72
HS	2	3	5	1	6	15
MB	2	4	22	1	24	60;175
SB	40	52	80	23	135
