# Supplementary material for: Benchmarking machine learning for bowel sound pattern classification – From tabular features to pretrained models
Source: PLoS One. 2026 Jan 2;21(1):e0338911. doi: 10.1371/journal.pone.0338911 (PMC12758754; doi:10.1371/journal.pone.0338911)
Supplement: S1 File — (ZIP) [file pone.0338911.s001.zip › figures/figure_3/segments_labels.csv]

path	label
001LT_PT_segment_1.wav	2
001LT_PT_segment_2.wav	2
001LT_PT_segment_3.wav	0
001LT_PT_segment_4.wav	0
001LT_PT_segment_5.wav	0
001LT_PT_segment_6.wav	0
001LT_PT_segment_7.wav	0
001LT_PT_segment_8.wav	0
001LT_PT_segment_9.wav	0
001LT_PT_segment_10.wav	0
001LT_PT_segment_11.wav	0
001LT_PT_segment_12.wav	0
001LT_PT_segment_13.wav	2
001LT_PT_segment_14.wav	2
001LT_PT_segment_15.wav	2
001LT_PT_segment_16.wav	2
001LT_PT_segment_17.wav	2
001LT_PT_segment_18.wav	2
001LT_PT_segment_19.wav	3
001LT_PT_segment_20.wav	3
001LT_PT_segment_21.wav	3
001LT_PT_segment_22.wav	3
001LT_PT_segment_23.wav	3
001LT_PT_segment_24.wav	3
001LT_PT_segment_25.wav	3
001LT_PT_segment_26.wav	3
001LT_PT_segment_27.wav	3
001LT_PT_segment_28.wav	3
001LT_PT_segment_29.wav	3
001LT_PT_segment_30.wav	3
001LT_PT_segment_31.wav	3
001LT_PT_segment_32.wav	3
001LT_PT_segment_33.wav	3
001LT_PT_segment_34.wav	3
001LT_PT_segment_35.wav	3
001LT_PT_segment_36.wav	3
001LT_PT_segment_37.wav	3
001LT_PT_segment_38.wav	3
001LT_PT_segment_39.wav	3
001LT_PT_segment_40.wav	3
001LT_PT_segment_41.wav	3
001LT_PT_segment_42.wav	3
001LT_PT_segment_43.wav	3
001LT_PT_segment_44.wav	3
001LT_PT_segment_45.wav	3
001LT_PT_segment_46.wav	3
001LT_PT_segment_47.wav	3
001LT_PT_segment_48.wav	0
001LT_PT_segment_49.wav	0
001LT_PT_segment_50.wav	3
001LT_PT_segment_51.wav	3
001LT_PT_segment_52.wav	3
001LT_PT_segment_53.wav	3
001LT_PT_segment_54.wav	3
001LT_PT_segment_55.wav	3
001LT_PT_segment_56.wav	0
001LT_PT_segment_57.wav	0
001LT_PT_segment_58.wav	0
001LT_PT_segment_59.wav	3
001LT_PT_segment_60.wav	3
001LT_PT_segment_61.wav	3
001LT_PT_segment_62.wav	3
001LT_PT_segment_63.wav	3
001LT_PT_segment_64.wav	3
001LT_PT_segment_65.wav	3
001LT_PT_segment_66.wav	3
001LT_PT_segment_67.wav	3
001LT_PT_segment_68.wav	3
001LT_PT_segment_69.wav	3
001LT_PT_segment_70.wav	3
001LT_PT_segment_71.wav	3
001LT_PT_segment_72.wav	3
001LT_PT_segment_73.wav	3
001LT_PT_segment_74.wav	3
001LT_PT_segment_75.wav	3
001LT_PT_segment_76.wav	3
001LT_PT_segment_77.wav	3
001LT_PT_segment_78.wav	3
001LT_PT_segment_79.wav	3
001LT_PT_segment_80.wav	3
001LT_PT_segment_81.wav	3
001LT_PT_segment_82.wav	3
001LT_PT_segment_83.wav	3
001LT_PT_segment_84.wav	3
001LT_PT_segment_85.wav	3
001LT_PT_segment_86.wav	2
001LT_PT_segment_87.wav	2
001LT_PT_segment_88.wav	2
001LT_PT_segment_89.wav	0
001LT_PT_segment_90.wav	0
001LT_PT_segment_91.wav	0
001LT_PT_segment_92.wav	0
001LT_PT_segment_93.wav	0
001LT_PT_segment_94.wav	0
001LT_PT_segment_95.wav	3
001LT_PT_segment_96.wav	3
001LT_PT_segment_97.wav	3
001LT_PT_segment_98.wav	3
001LT_PT_segment_99.wav	3
001LT_PT_segment_100.wav	3
001LT_PT_segment_101.wav	2
001LT_PT_segment_102.wav	2
001LT_PT_segment_103.wav	2
001LT_PT_segment_104.wav	2
001LT_PT_segment_105.wav	2
001LT_PT_segment_106.wav	2
001LT_PT_segment_107.wav	2
001LT_PT_segment_108.wav	2
001LT_PT_segment_109.wav	2
001LT_PT_segment_110.wav	2
001LT_PT_segment_111.wav	0
001LT_PT_segment_112.wav	0
001LT_PT_segment_113.wav	0
001LT_PT_segment_114.wav	0
001LT_PT_segment_115.wav	0
001LT_PT_segment_116.wav	2
001LT_PT_segment_117.wav	2
001LT_PT_segment_118.wav	2
001LT_PT_segment_119.wav	0
001LT_PT_segment_120.wav	0
001LT_PT_segment_121.wav	0
001LT_PT_segment_122.wav	0
001LT_PT_segment_123.wav	0
001LT_PT_segment_124.wav	0
001LT_PT_segment_125.wav	2
001LT_PT_segment_126.wav	2
001LT_PT_segment_127.wav	0
001LT_PT_segment_128.wav	0
001LT_PT_segment_129.wav	0
001LT_PT_segment_130.wav	0
001LT_PT_segment_131.wav	0
001LT_PT_segment_132.wav	3
001LT_PT_segment_133.wav	0
001LT_PT_segment_134.wav	0
001LT_PT_segment_135.wav	0
001LT_PT_segment_136.wav	0
001LT_PT_segment_137.wav	0
001LT_PT_segment_138.wav	0
001LT_PT_segment_139.wav	0
001LT_PT_segment_140.wav	0
001LT_PT_segment_141.wav	0
001LT_PT_segment_142.wav	0
001LT_PT_segment_143.wav	0
001LT_PT_segment_144.wav	0
001LT_PT_segment_145.wav	0
001LT_PT_segment_146.wav	0
001LT_PT_segment_147.wav	0
001LT_PT_segment_148.wav	0
001LT_PT_segment_149.wav	0
001LT_PT_segment_150.wav	0
001LT_PT_segment_151.wav	0
001LT_PT_segment_152.wav	0
001LT_PT_segment_153.wav	0
001LT_PT_segment_154.wav	2
001LT_PT_segment_155.wav	0
001LT_PT_segment_156.wav	2
001LT_PT_segment_157.wav	2
001LT_PT_segment_158.wav	0
001LT_PT_segment_159.wav	0
001LT_PT_segment_160.wav	0
001LT_PT_segment_161.wav	0
001LT_PT_segment_162.wav	0
001LT_PT_segment_163.wav	0
001LT_PT_segment_164.wav	0
001LT_PT_segment_165.wav	2
001LT_PT_segment_166.wav	2
001LT_PT_segment_167.wav	2
001LT_PT_segment_168.wav	2
001LT_PT_segment_169.wav	2
001LT_PT_segment_170.wav	2
001LT_PT_segment_171.wav	2
001LT_PT_segment_172.wav	2
001LT_PT_segment_173.wav	2
001LT_PT_segment_174.wav	2
001LT_PT_segment_175.wav	2
001LT_PT_segment_176.wav	2
001LT_PT_segment_177.wav	2
001LT_PT_segment_178.wav	2
001LT_PT_segment_179.wav	0
001LT_PT_segment_180.wav	0
001LT_PT_segment_181.wav	0
001LT_PT_segment_182.wav	0
001LT_PT_segment_183.wav	0
001LT_PT_segment_184.wav	0
001LT_PT_segment_185.wav	0
001LT_PT_segment_186.wav	2
001LT_PT_segment_187.wav	0
001LT_PT_segment_188.wav	0
001LT_PT_segment_189.wav	0
001LT_PT_segment_190.wav	0
001LT_PT_segment_191.wav	0
001LT_PT_segment_192.wav	0
001LT_PT_segment_193.wav	0
001LT_PT_segment_194.wav	0
001LT_PT_segment_195.wav	0
001LT_PT_segment_196.wav	0
001LT_PT_segment_197.wav	0
001LT_PT_segment_198.wav	0
001LT_PT_segment_199.wav	0
001LT_PT_segment_200.wav	0
001LT_PT_segment_201.wav	0
001LT_PT_segment_202.wav	0
001LT_PT_segment_203.wav	0
001LT_PT_segment_204.wav	0
001LT_PT_segment_205.wav	0
001LT_PT_segment_206.wav	0
001LT_PT_segment_207.wav	2
001LT_PT_segment_208.wav	2
001LT_PT_segment_209.wav	2
001LT_PT_segment_210.wav	2
001LT_PT_segment_211.wav	2
001LT_PT_segment_212.wav	0
001LT_PT_segment_213.wav	0
001LT_PT_segment_214.wav	0
001LT_PT_segment_215.wav	0
001LT_PT_segment_216.wav	0
001LT_PT_segment_217.wav	0
001LT_PT_segment_218.wav	0
001LT_PT_segment_219.wav	0
001LT_PT_segment_220.wav	0
001LT_PT_segment_221.wav	0
001LT_PT_segment_222.wav	0
001LT_PT_segment_223.wav	2
001LT_PT_segment_224.wav	0
001LT_PT_segment_225.wav	2
001LT_PT_segment_226.wav	2
001LT_PT_segment_227.wav	2
001LT_PT_segment_228.wav	2
001LT_PT_segment_229.wav	0
001LT_PT_segment_230.wav	0
001LT_PT_segment_231.wav	0
001LT_PT_segment_232.wav	0
001LT_PT_segment_233.wav	0
001LT_PT_segment_234.wav	2
001LT_PT_segment_235.wav	0
001LT_PT_segment_236.wav	0
001LT_PT_segment_237.wav	0
001LT_PT_segment_238.wav	0
001LT_PT_segment_239.wav	0
001LT_PT_segment_240.wav	0
001LT_PT_segment_241.wav	0
001LT_PT_segment_242.wav	0
001LT_PT_segment_243.wav	0
001LT_PT_segment_244.wav	0
001LT_PT_segment_245.wav	0
001LT_PT_segment_246.wav	0
001LT_PT_segment_247.wav	0
001LT_PT_segment_248.wav	0
001LT_PT_segment_249.wav	0
001LT_PT_segment_250.wav	0
001LT_PT_segment_251.wav	2
001LT_PT_segment_252.wav	2
001LT_PT_segment_253.wav	2
001LT_PT_segment_254.wav	2
001LT_PT_segment_255.wav	2
001LT_PT_segment_256.wav	2
001LT_PT_segment_257.wav	2
001LT_PT_segment_258.wav	0
001LT_PT_segment_259.wav	0
001LT_PT_segment_260.wav	0
001LT_PT_segment_261.wav	0
001LT_PT_segment_262.wav	0
001LT_PT_segment_263.wav	0
001LT_PT_segment_264.wav	0
001LT_PT_segment_265.wav	2
001LT_PT_segment_266.wav	0
001LT_PT_segment_267.wav	0
001LT_PT_segment_268.wav	0
001LT_PT_segment_269.wav	0
001LT_PT_segment_270.wav	0
001LT_PT_segment_271.wav	2
001LT_PT_segment_272.wav	2
001LT_PT_segment_273.wav	2
001LT_PT_segment_274.wav	0
001LT_PT_segment_275.wav	2
001LT_PT_segment_276.wav	0
001LT_PT_segment_277.wav	2
001LT_PT_segment_278.wav	2
001LT_PT_segment_279.wav	2
001LT_PT_segment_280.wav	2
001LT_PT_segment_281.wav	2
001LT_PT_segment_282.wav	2
001LT_PT_segment_283.wav	2
001LT_PT_segment_284.wav	0
001LT_PT_segment_285.wav	0
001LT_PT_segment_286.wav	0
001LT_PT_segment_287.wav	0
001LT_PT_segment_288.wav	0
001LT_PT_segment_289.wav	0
001LT_PT_segment_290.wav	0
001LT_PT_segment_291.wav	0
001LT_PT_segment_292.wav	0
001LT_PT_segment_293.wav	0
001LT_PT_segment_294.wav	2
001LT_PT_segment_295.wav	2
001LT_PT_segment_296.wav	2
001LT_PT_segment_297.wav	2
001LT_PT_segment_298.wav	0
001LT_PT_segment_299.wav	0
001LT_PT_segment_300.wav	0
001LT_PT_segment_301.wav	0
001LT_PT_segment_302.wav	0
001LT_PT_segment_303.wav	0
001LT_PT_segment_304.wav	0
001LT_PT_segment_305.wav	0
001LT_PT_segment_306.wav	0
001LT_PT_segment_307.wav	0
001LT_PT_segment_308.wav	0
001LT_PT_segment_309.wav	2
001LT_PT_segment_310.wav	0
001LT_PT_segment_311.wav	0
001LT_PT_segment_312.wav	0
001LT_PT_segment_313.wav	0
001LT_PT_segment_314.wav	0
001LT_PT_segment_315.wav	0
001LT_PT_segment_316.wav	2
001LT_PT_segment_317.wav	2
001LT_PT_segment_318.wav	2
001LT_PT_segment_319.wav	0
001LT_PT_segment_320.wav	0
001LT_PT_segment_321.wav	2
001LT_PT_segment_322.wav	2
001LT_PT_segment_323.wav	2
001LT_PT_segment_324.wav	2
001LT_PT_segment_325.wav	2
001LT_PT_segment_326.wav	2
001LT_PT_segment_327.wav	2
001LT_PT_segment_328.wav	2
001LT_PT_segment_329.wav	2
001LT_PT_segment_330.wav	2
001LT_PT_segment_331.wav	2
001LT_PT_segment_332.wav	2
001LT_PT_segment_333.wav	2
001LT_PT_segment_334.wav	2
001LT_PT_segment_335.wav	2
001LT_PT_segment_336.wav	0
001LT_PT_segment_337.wav	0
001LT_PT_segment_338.wav	2
001LT_PT_segment_339.wav	2
001LT_PT_segment_340.wav	2
001LT_PT_segment_341.wav	2
001LT_PT_segment_342.wav	2
001LT_PT_segment_343.wav	2
001LT_PT_segment_344.wav	2
001LT_PT_segment_345.wav	2
001LT_PT_segment_346.wav	2
001LT_PT_segment_347.wav	0
001LT_PT_segment_348.wav	0
001LT_PT_segment_349.wav	0
001LT_PT_segment_350.wav	0
001LT_PT_segment_351.wav	0
001LT_PT_segment_352.wav	0
001LT_PT_segment_353.wav	0
001LT_PT_segment_354.wav	0
001LT_PT_segment_355.wav	2
001LT_PT_segment_356.wav	2
001LT_PT_segment_357.wav	2
001LT_PT_segment_358.wav	2
001LT_PT_segment_359.wav	2
001LT_PT_segment_360.wav	2
001LT_PT_segment_361.wav	2
001LT_PT_segment_362.wav	0
001LT_PT_segment_363.wav	0
001LT_PT_segment_364.wav	0
001LT_PT_segment_365.wav	0
001LT_PT_segment_366.wav	2
001LT_PT_segment_367.wav	2
001LT_PT_segment_368.wav	2
001LT_PT_segment_369.wav	2
001LT_PT_segment_370.wav	2
001LT_PT_segment_371.wav	0
001LT_PT_segment_372.wav	2
001LT_PT_segment_373.wav	2
001LT_PT_segment_374.wav	2
001LT_PT_segment_375.wav	2
001LT_PT_segment_376.wav	2
001LT_PT_segment_377.wav	2
001LT_PT_segment_378.wav	0
001LT_PT_segment_379.wav	0
001LT_PT_segment_380.wav	0
001LT_PT_segment_381.wav	0
001LT_PT_segment_382.wav	1
001LT_PT_segment_383.wav	0
001LT_PT_segment_384.wav	0
001LT_PT_segment_385.wav	0
001LT_PT_segment_386.wav	0
001LT_PT_segment_387.wav	2
001LT_PT_segment_388.wav	2
001LT_PT_segment_389.wav	2
001LT_PT_segment_390.wav	2
001LT_PT_segment_391.wav	0
001LT_PT_segment_392.wav	0
001LT_PT_segment_393.wav	0
001LT_PT_segment_394.wav	0
001LT_PT_segment_395.wav	0
001LT_PT_segment_396.wav	0
001LT_PT_segment_397.wav	1
001LT_PT_segment_398.wav	0
001LT_PT_segment_399.wav	2
001LT_PT_segment_400.wav	0
001LT_PT_segment_401.wav	2
001LT_PT_segment_402.wav	2
001LT_PT_segment_403.wav	2
001LT_PT_segment_404.wav	2
001LT_PT_segment_405.wav	2
001LT_PT_segment_406.wav	2
001LT_PT_segment_407.wav	2
001LT_PT_segment_408.wav	2
001LT_PT_segment_409.wav	2
001LT_PT_segment_410.wav	0
001LT_PT_segment_411.wav	0
001LT_PT_segment_412.wav	2
001LT_PT_segment_413.wav	2
001LT_PT_segment_414.wav	2
001LT_PT_segment_415.wav	2
001LT_PT_segment_416.wav	2
001LT_PT_segment_417.wav	2
001LT_PT_segment_418.wav	2
001LT_PT_segment_419.wav	2
001LT_PT_segment_420.wav	2
001LT_PT_segment_421.wav	2
001LT_PT_segment_422.wav	2
001LT_PT_segment_423.wav	2
001LT_PT_segment_424.wav	2
001LT_PT_segment_425.wav	2
001LT_PT_segment_426.wav	2
001LT_PT_segment_427.wav	2
001LT_PT_segment_428.wav	2
001LT_PT_segment_429.wav	2
001LT_PT_segment_430.wav	2
001LT_PT_segment_431.wav	0
001LT_PT_segment_432.wav	2
001LT_PT_segment_433.wav	2
001LT_PT_segment_434.wav	2
001LT_PT_segment_435.wav	2
001LT_PT_segment_436.wav	2
001LT_PT_segment_437.wav	2
001LT_PT_segment_438.wav	2
001LT_PT_segment_439.wav	2
001LT_PT_segment_440.wav	0
001LT_PT_segment_441.wav	2
001LT_PT_segment_442.wav	0
001LT_PT_segment_443.wav	0
001LT_PT_segment_444.wav	0
001LT_PT_segment_445.wav	0
001LT_PT_segment_446.wav	0
001LT_PT_segment_447.wav	0
001LT_PT_segment_448.wav	0
001LT_PT_segment_449.wav	2
001LT_PT_segment_450.wav	2
001LT_PT_segment_451.wav	2
001LT_PT_segment_452.wav	2
001LT_PT_segment_453.wav	0
001LT_PT_segment_454.wav	0
001LT_PT_segment_455.wav	0
001LT_PT_segment_456.wav	2
001LT_PT_segment_457.wav	2
001LT_PT_segment_458.wav	2
001LT_PT_segment_459.wav	2
001LT_PT_segment_460.wav	2
001LT_PT_segment_461.wav	2
001LT_PT_segment_462.wav	2
001LT_PT_segment_463.wav	0
001LT_PT_segment_464.wav	0
001LT_PT_segment_465.wav	0
001LT_PT_segment_466.wav	2
001LT_PT_segment_467.wav	2
001LT_PT_segment_468.wav	2
001LT_PT_segment_469.wav	2
001LT_PT_segment_470.wav	2
001LT_PT_segment_471.wav	2
001LT_PT_segment_472.wav	2
001LT_PT_segment_473.wav	2
001LT_PT_segment_474.wav	2
001LT_PT_segment_475.wav	2
001LT_PT_segment_476.wav	2
001LT_PT_segment_477.wav	2
001LT_PT_segment_478.wav	2
001LT_PT_segment_479.wav	2
001LT_PT_segment_480.wav	2
001LT_PT_segment_481.wav	2
001LT_PT_segment_482.wav	2
001LT_PT_segment_483.wav	0
001SG_PT_segment_1.wav	0
001SG_PT_segment_2.wav	0
001SG_PT_segment_3.wav	0
001SG_PT_segment_4.wav	0
001SG_PT_segment_5.wav	0
001SG_PT_segment_6.wav	0
001SG_PT_segment_7.wav	0
001SG_PT_segment_8.wav	0
001SG_PT_segment_9.wav	0
001SG_PT_segment_10.wav	0
001SG_PT_segment_11.wav	0
001SG_PT_segment_12.wav	0
001SG_PT_segment_13.wav	0
001SG_PT_segment_14.wav	0
001SG_PT_segment_15.wav	0
001SG_PT_segment_16.wav	0
001SG_PT_segment_17.wav	0
001SG_PT_segment_18.wav	0
001SG_PT_segment_19.wav	0
001SG_PT_segment_20.wav	4
001SG_PT_segment_21.wav	4
001SG_PT_segment_22.wav	4
001SG_PT_segment_23.wav	4
001SG_PT_segment_24.wav	4
001SG_PT_segment_25.wav	4
001SG_PT_segment_26.wav	4
001SG_PT_segment_27.wav	4
001SG_PT_segment_28.wav	4
001SG_PT_segment_29.wav	0
001SG_PT_segment_30.wav	0
001SG_PT_segment_31.wav	0
001SG_PT_segment_32.wav	0
001SG_PT_segment_33.wav	0
001SG_PT_segment_34.wav	0
001SG_PT_segment_35.wav	0
001SG_PT_segment_36.wav	0
001SG_PT_segment_37.wav	0
001SG_PT_segment_38.wav	0
001SG_PT_segment_39.wav	0
001SG_PT_segment_40.wav	0
001SG_PT_segment_41.wav	0
001SG_PT_segment_42.wav	0
001SG_PT_segment_43.wav	2
001SG_PT_segment_44.wav	2
001SG_PT_segment_45.wav	2
001SG_PT_segment_46.wav	2
001SG_PT_segment_47.wav	2
001SG_PT_segment_48.wav	0
001SG_PT_segment_49.wav	0
001SG_PT_segment_50.wav	0
001SG_PT_segment_51.wav	0
001SG_PT_segment_52.wav	0
001SG_PT_segment_53.wav	0
001SG_PT_segment_54.wav	0
001SG_PT_segment_55.wav	0
001SG_PT_segment_56.wav	0
001SG_PT_segment_57.wav	0
001SG_PT_segment_58.wav	0
001SG_PT_segment_59.wav	0
001SG_PT_segment_60.wav	0
001SG_PT_segment_61.wav	3
001SG_PT_segment_62.wav	3
001SG_PT_segment_63.wav	3
001SG_PT_segment_64.wav	3
001SG_PT_segment_65.wav	3
001SG_PT_segment_66.wav	3
001SG_PT_segment_67.wav	0
001SG_PT_segment_68.wav	0
001SG_PT_segment_69.wav	0
001SG_PT_segment_70.wav	0
001SG_PT_segment_71.wav	0
001SG_PT_segment_72.wav	1
001SG_PT_segment_73.wav	1
001SG_PT_segment_74.wav	0
001SG_PT_segment_75.wav	0
001SG_PT_segment_76.wav	0
001SG_PT_segment_77.wav	0
001SG_PT_segment_78.wav	0
001SG_PT_segment_79.wav	0
001SG_PT_segment_80.wav	0
001SG_PT_segment_81.wav	0
001SG_PT_segment_82.wav	0
001SG_PT_segment_83.wav	0
001SG_PT_segment_84.wav	0
001SG_PT_segment_85.wav	0
001SG_PT_segment_86.wav	0
001SG_PT_segment_87.wav	0
001SG_PT_segment_88.wav	0
001SG_PT_segment_89.wav	0
001SG_PT_segment_90.wav	0
001SG_PT_segment_91.wav	0
001SG_PT_segment_92.wav	0
001SG_PT_segment_93.wav	0
001SG_PT_segment_94.wav	0
001SG_PT_segment_95.wav	0
001SG_PT_segment_96.wav	4
001SG_PT_segment_97.wav	4
001SG_PT_segment_98.wav	4
001SG_PT_segment_99.wav	0
001SG_PT_segment_100.wav	0
001SG_PT_segment_101.wav	0
001SG_PT_segment_102.wav	0
001SG_PT_segment_103.wav	0
001SG_PT_segment_104.wav	0
001SG_PT_segment_105.wav	2
001SG_PT_segment_106.wav	2
001SG_PT_segment_107.wav	2
001SG_PT_segment_108.wav	2
001SG_PT_segment_109.wav	0
001SG_PT_segment_110.wav	0
001SG_PT_segment_111.wav	0
001SG_PT_segment_112.wav	0
001SG_PT_segment_113.wav	0
001SG_PT_segment_114.wav	3
001SG_PT_segment_115.wav	3
001SG_PT_segment_116.wav	3
001SG_PT_segment_117.wav	3
001SG_PT_segment_118.wav	3
001SG_PT_segment_119.wav	3
001SG_PT_segment_120.wav	0
001SG_PT_segment_121.wav	0
001SG_PT_segment_122.wav	0
001SG_PT_segment_123.wav	0
001SG_PT_segment_124.wav	0
001SG_PT_segment_125.wav	2
001SG_PT_segment_126.wav	2
001SG_PT_segment_127.wav	2
001SG_PT_segment_128.wav	2
001SG_PT_segment_129.wav	2
001SG_PT_segment_130.wav	2
001SG_PT_segment_131.wav	2
001SG_PT_segment_132.wav	2
001SG_PT_segment_133.wav	0
001SG_PT_segment_134.wav	0
001SG_PT_segment_135.wav	0
001SG_PT_segment_136.wav	0
001SG_PT_segment_137.wav	0
001SG_PT_segment_138.wav	0
001SG_PT_segment_139.wav	0
001SG_PT_segment_140.wav	0
001SG_PT_segment_141.wav	0
001SG_PT_segment_142.wav	0
001SG_PT_segment_143.wav	0
001SG_PT_segment_144.wav	0
001SG_PT_segment_145.wav	0
001SG_PT_segment_146.wav	0
001SG_PT_segment_147.wav	0
001SG_PT_segment_148.wav	0
001SG_PT_segment_149.wav	0
001SG_PT_segment_150.wav	0
001SG_PT_segment_151.wav	0
001SG_PT_segment_152.wav	0
001SG_PT_segment_153.wav	0
001SG_PT_segment_154.wav	0
001SG_PT_segment_155.wav	0
001SG_PT_segment_156.wav	0
001SG_PT_segment_157.wav	0
001SG_PT_segment_158.wav	0
001SG_PT_segment_159.wav	0
001SG_PT_segment_160.wav	0
001SG_PT_segment_161.wav	0
001SG_PT_segment_162.wav	0
001SG_PT_segment_163.wav	0
001SG_PT_segment_164.wav	0
001SG_PT_segment_165.wav	0
001SG_PT_segment_166.wav	0
001SG_PT_segment_167.wav	0
001SG_PT_segment_168.wav	0
001SG_PT_segment_169.wav	0
001SG_PT_segment_170.wav	0
001SG_PT_segment_171.wav	0
001SG_PT_segment_172.wav	0
001SG_PT_segment_173.wav	0
001SG_PT_segment_174.wav	0
001SG_PT_segment_175.wav	0
001SG_PT_segment_176.wav	0
001SG_PT_segment_177.wav	0
001SG_PT_segment_178.wav	0
001SG_PT_segment_179.wav	0
001SG_PT_segment_180.wav	0
001SG_PT_segment_181.wav	0
001SG_PT_segment_182.wav	0
001SG_PT_segment_183.wav	0
001SG_PT_segment_184.wav	0
001SG_PT_segment_185.wav	0
001SG_PT_segment_186.wav	0
001SG_PT_segment_187.wav	0
001SG_PT_segment_188.wav	0
001SG_PT_segment_189.wav	0
001SG_PT_segment_190.wav	0
001SG_PT_segment_191.wav	0
001SG_PT_segment_192.wav	0
001SG_PT_segment_193.wav	0
001SG_PT_segment_194.wav	0
001SG_PT_segment_195.wav	0
001SG_PT_segment_196.wav	0
001SG_PT_segment_197.wav	0
001SG_PT_segment_198.wav	0
001SG_PT_segment_199.wav	0
001SG_PT_segment_200.wav	0
001SG_PT_segment_201.wav	0
001SG_PT_segment_202.wav	0
001SG_PT_segment_203.wav	0
001SG_PT_segment_204.wav	0
001SG_PT_segment_205.wav	0
001SG_PT_segment_206.wav	0
001SG_PT_segment_207.wav	0
001SG_PT_segment_208.wav	0
001SG_PT_segment_209.wav	0
001SG_PT_segment_210.wav	0
001SG_PT_segment_211.wav	0
001SG_PT_segment_212.wav	0
001SG_PT_segment_213.wav	0
001SG_PT_segment_214.wav	0
001SG_PT_segment_215.wav	0
001SG_PT_segment_216.wav	0
001SG_PT_segment_217.wav	0
001SG_PT_segment_218.wav	0
001SG_PT_segment_219.wav	0
001SG_PT_segment_220.wav	0
001SG_PT_segment_221.wav	0
001SG_PT_segment_222.wav	0
001SG_PT_segment_223.wav	0
001SG_PT_segment_224.wav	0
001SG_PT_segment_225.wav	0
001SG_PT_segment_226.wav	0
001SG_PT_segment_227.wav	0
001SG_PT_segment_228.wav	0
001SG_PT_segment_229.wav	0
001SG_PT_segment_230.wav	0
001SG_PT_segment_231.wav	0
001SG_PT_segment_232.wav	0
001SG_PT_segment_233.wav	0
001SG_PT_segment_234.wav	0
001SG_PT_segment_235.wav	0
001SG_PT_segment_236.wav	0
001SG_PT_segment_237.wav	0
001SG_PT_segment_238.wav	0
001SG_PT_segment_239.wav	0
001SG_PT_segment_240.wav	0
001SG_PT_segment_241.wav	0
001SG_PT_segment_242.wav	0
001SG_PT_segment_243.wav	0
001SG_PT_segment_244.wav	0
001SG_PT_segment_245.wav	0
001SG_PT_segment_246.wav	0
001SG_PT_segment_247.wav	0
001SG_PT_segment_248.wav	0
001SG_PT_segment_249.wav	0
001SG_PT_segment_250.wav	0
001SG_PT_segment_251.wav	0
001SG_PT_segment_252.wav	0
001SG_PT_segment_253.wav	0
001SG_PT_segment_254.wav	0
001SG_PT_segment_255.wav	0
001SG_PT_segment_256.wav	0
001SG_PT_segment_257.wav	0
001SG_PT_segment_258.wav	0
001SG_PT_segment_259.wav	0
001SG_PT_segment_260.wav	0
001SG_PT_segment_261.wav	0
001SG_PT_segment_262.wav	0
001SG_PT_segment_263.wav	0
001SG_PT_segment_264.wav	0
001SG_PT_segment_265.wav	0
001SG_PT_segment_266.wav	0
001SG_PT_segment_267.wav	0
001SG_PT_segment_268.wav	0
001SG_PT_segment_269.wav	0
001SG_PT_segment_270.wav	0
001SG_PT_segment_271.wav	0
001SG_PT_segment_272.wav	0
001SG_PT_segment_273.wav	0
001SG_PT_segment_274.wav	0
001SG_PT_segment_275.wav	0
001SG_PT_segment_276.wav	0
001SG_PT_segment_277.wav	0
001SG_PT_segment_278.wav	0
001SG_PT_segment_279.wav	0
001SG_PT_segment_280.wav	0
001SG_PT_segment_281.wav	0
001SG_PT_segment_282.wav	0
001SG_PT_segment_283.wav	0
001SG_PT_segment_284.wav	0
001SG_PT_segment_285.wav	0
001SG_PT_segment_286.wav	0
001SG_PT_segment_287.wav	0
001SG_PT_segment_288.wav	0
001SG_PT_segment_289.wav	0
001SG_PT_segment_290.wav	0
001SG_PT_segment_291.wav	0
001SG_PT_segment_292.wav	0
001SG_PT_segment_293.wav	0
001SG_PT_segment_294.wav	0
001SG_PT_segment_295.wav	0
001SG_PT_segment_296.wav	0
001SG_PT_segment_297.wav	0
001SG_PT_segment_298.wav	0
001SG_PT_segment_299.wav	0
001SG_PT_segment_300.wav	0
001SG_PT_segment_301.wav	0
001SG_PT_segment_302.wav	0
001SG_PT_segment_303.wav	0
001SG_PT_segment_304.wav	0
001SG_PT_segment_305.wav	0
001SG_PT_segment_306.wav	0
001SG_PT_segment_307.wav	0
001SG_PT_segment_308.wav	0
001SG_PT_segment_309.wav	0
001SG_PT_segment_310.wav	0
001SG_PT_segment_311.wav	0
001SG_PT_segment_312.wav	0
001SG_PT_segment_313.wav	0
001SG_PT_segment_314.wav	0
001SG_PT_segment_315.wav	0
001SG_PT_segment_316.wav	0
001SG_PT_segment_317.wav	0
001SG_PT_segment_318.wav	0
001SG_PT_segment_319.wav	0
001SG_PT_segment_320.wav	0
001SG_PT_segment_321.wav	0
001SG_PT_segment_322.wav	0
001SG_PT_segment_323.wav	0
001SG_PT_segment_324.wav	0
001SG_PT_segment_325.wav	0
001SG_PT_segment_326.wav	0
001SG_PT_segment_327.wav	0
001SG_PT_segment_328.wav	0
001SG_PT_segment_329.wav	0
001SG_PT_segment_330.wav	0
001SG_PT_segment_331.wav	0
001SG_PT_segment_332.wav	0
001SG_PT_segment_333.wav	0
001SG_PT_segment_334.wav	0
001SG_PT_segment_335.wav	0
001SG_PT_segment_336.wav	0
001SG_PT_segment_337.wav	0
001SG_PT_segment_338.wav	0
001SG_PT_segment_339.wav	0
001SG_PT_segment_340.wav	0
001SG_PT_segment_341.wav	0
001SG_PT_segment_342.wav	0
001SG_PT_segment_343.wav	0
001SG_PT_segment_344.wav	0
001SG_PT_segment_345.wav	0
001SG_PT_segment_346.wav	0
001SG_PT_segment_347.wav	0
001SG_PT_segment_348.wav	0
001SG_PT_segment_349.wav	0
001SG_PT_segment_350.wav	0
001SG_PT_segment_351.wav	0
001SG_PT_segment_352.wav	0
001SG_PT_segment_353.wav	0
001SG_PT_segment_354.wav	0
001SG_PT_segment_355.wav	0
001SG_PT_segment_356.wav	0
001SG_PT_segment_357.wav	0
001SG_PT_segment_358.wav	0
001SG_PT_segment_359.wav	0
001SG_PT_segment_360.wav	0
001SG_PT_segment_361.wav	0
001SG_PT_segment_362.wav	0
001SG_PT_segment_363.wav	0
001SG_PT_segment_364.wav	0
001SG_PT_segment_365.wav	0
001SG_PT_segment_366.wav	0
001SG_PT_segment_367.wav	0
001SG_PT_segment_368.wav	0
001SG_PT_segment_369.wav	0
001SG_PT_segment_370.wav	0
001SG_PT_segment_371.wav	0
001SG_PT_segment_372.wav	0
001SG_PT_segment_373.wav	0
001SG_PT_segment_374.wav	0
001SG_PT_segment_375.wav	0
001SG_PT_segment_376.wav	0
001SG_PT_segment_377.wav	0
001SG_PT_segment_378.wav	0
001SG_PT_segment_379.wav	0
001SG_PT_segment_380.wav	0
001SG_PT_segment_381.wav	0
001SG_PT_segment_382.wav	0
001SG_PT_segment_383.wav	0
001SG_PT_segment_384.wav	0
001SG_PT_segment_385.wav	0
001SG_PT_segment_386.wav	0
001SG_PT_segment_387.wav	0
001SG_PT_segment_388.wav	0
001SG_PT_segment_389.wav	0
001SG_PT_segment_390.wav	0
001SG_PT_segment_391.wav	0
001SG_PT_segment_392.wav	0
001SG_PT_segment_393.wav	0
001SG_PT_segment_394.wav	0
001SG_PT_segment_395.wav	0
001SG_PT_segment_396.wav	0
001SG_PT_segment_397.wav	0
001SG_PT_segment_398.wav	0
001SG_PT_segment_399.wav	0
001SG_PT_segment_400.wav	0
001SG_PT_segment_401.wav	0
001SG_PT_segment_402.wav	0
001SG_PT_segment_403.wav	0
001SG_PT_segment_404.wav	0
001SG_PT_segment_405.wav	0
001SG_PT_segment_406.wav	0
001SG_PT_segment_407.wav	0
001SG_PT_segment_408.wav	0
001SG_PT_segment_409.wav	0
001SG_PT_segment_410.wav	0
001SG_PT_segment_411.wav	0
001SG_PT_segment_412.wav	0
001SG_PT_segment_413.wav	0
001SG_PT_segment_414.wav	0
001SG_PT_segment_415.wav	0
001SG_PT_segment_416.wav	0
001SG_PT_segment_417.wav	0
001SG_PT_segment_418.wav	0
001SG_PT_segment_419.wav	0
001SG_PT_segment_420.wav	0
001SG_PT_segment_421.wav	0
001SG_PT_segment_422.wav	0
001SG_PT_segment_423.wav	0
001SG_PT_segment_424.wav	0
001SG_PT_segment_425.wav	0
001SG_PT_segment_426.wav	0
001SG_PT_segment_427.wav	0
001SG_PT_segment_428.wav	0
001SG_PT_segment_429.wav	0
001SG_PT_segment_430.wav	0
001SG_PT_segment_431.wav	0
001SG_PT_segment_432.wav	0
001SG_PT_segment_433.wav	0
001SG_PT_segment_434.wav	0
001SG_PT_segment_435.wav	0
001SG_PT_segment_436.wav	0
001SG_PT_segment_437.wav	0
001SG_PT_segment_438.wav	0
001SG_PT_segment_439.wav	0
001SG_PT_segment_440.wav	0
001SG_PT_segment_441.wav	0
001SG_PT_segment_442.wav	0
001SG_PT_segment_443.wav	0
001SG_PT_segment_444.wav	0
001SG_PT_segment_445.wav	0
001SG_PT_segment_446.wav	0
001SG_PT_segment_447.wav	0
001SG_PT_segment_448.wav	0
001SG_PT_segment_449.wav	0
001SG_PT_segment_450.wav	0
001SG_PT_segment_451.wav	0
001SG_PT_segment_452.wav	0
001SG_PT_segment_453.wav	0
001SG_PT_segment_454.wav	0
001SG_PT_segment_455.wav	0
001SG_PT_segment_456.wav	0
001SG_PT_segment_457.wav	0
001SG_PT_segment_458.wav	0
001SG_PT_segment_459.wav	0
001SG_PT_segment_460.wav	0
001SG_PT_segment_461.wav	0
001SG_PT_segment_462.wav	0
001SG_PT_segment_463.wav	0
001SG_PT_segment_464.wav	0
001SG_PT_segment_465.wav	0
001SG_PT_segment_466.wav	0
001SG_PT_segment_467.wav	0
001SG_PT_segment_468.wav	0
001SG_PT_segment_469.wav	0
001SG_PT_segment_470.wav	0
001SG_PT_segment_471.wav	0
001SG_PT_segment_472.wav	0
001SG_PT_segment_473.wav	0
001SG_PT_segment_474.wav	0
001SG_PT_segment_475.wav	0
001SG_PT_segment_476.wav	0
001SG_PT_segment_477.wav	0
001SG_PT_segment_478.wav	0
001SG_PT_segment_479.wav	0
001SG_PT_segment_480.wav	0
001SG_PT_segment_481.wav	0
001SG_PT_segment_482.wav	0
001SG_PT_segment_483.wav	0
001TH_PT_segment_1.wav	0
001TH_PT_segment_2.wav	0
001TH_PT_segment_3.wav	0
001TH_PT_segment_4.wav	0
001TH_PT_segment_5.wav	0
001TH_PT_segment_6.wav	0
001TH_PT_segment_7.wav	0
001TH_PT_segment_8.wav	0
001TH_PT_segment_9.wav	0
001TH_PT_segment_10.wav	0
001TH_PT_segment_11.wav	0
001TH_PT_segment_12.wav	0
001TH_PT_segment_13.wav	0
001TH_PT_segment_14.wav	0
001TH_PT_segment_15.wav	0
001TH_PT_segment_16.wav	1
001TH_PT_segment_17.wav	1
001TH_PT_segment_18.wav	0
001TH_PT_segment_19.wav	0
001TH_PT_segment_20.wav	3
001TH_PT_segment_21.wav	3
001TH_PT_segment_22.wav	3
001TH_PT_segment_23.wav	3
001TH_PT_segment_24.wav	3
001TH_PT_segment_25.wav	3
001TH_PT_segment_26.wav	3
001TH_PT_segment_27.wav	3
001TH_PT_segment_28.wav	3
001TH_PT_segment_29.wav	3
001TH_PT_segment_30.wav	3
001TH_PT_segment_31.wav	3
001TH_PT_segment_32.wav	3
001TH_PT_segment_33.wav	3
001TH_PT_segment_34.wav	3
001TH_PT_segment_35.wav	3
001TH_PT_segment_36.wav	0
001TH_PT_segment_37.wav	1
001TH_PT_segment_38.wav	1
001TH_PT_segment_39.wav	0
001TH_PT_segment_40.wav	0
001TH_PT_segment_41.wav	0
001TH_PT_segment_42.wav	0
001TH_PT_segment_43.wav	0
001TH_PT_segment_44.wav	0
001TH_PT_segment_45.wav	0
001TH_PT_segment_46.wav	0
001TH_PT_segment_47.wav	0
001TH_PT_segment_48.wav	0
001TH_PT_segment_49.wav	0
001TH_PT_segment_50.wav	0
001TH_PT_segment_51.wav	1
001TH_PT_segment_52.wav	1
001TH_PT_segment_53.wav	1
001TH_PT_segment_54.wav	0
001TH_PT_segment_55.wav	0
001TH_PT_segment_56.wav	0
001TH_PT_segment_57.wav	0
001TH_PT_segment_58.wav	0
001TH_PT_segment_59.wav	0
001TH_PT_segment_60.wav	2
001TH_PT_segment_61.wav	2
001TH_PT_segment_62.wav	2
001TH_PT_segment_63.wav	2
001TH_PT_segment_64.wav	2
001TH_PT_segment_65.wav	2
001TH_PT_segment_66.wav	2
001TH_PT_segment_67.wav	2
001TH_PT_segment_68.wav	0
001TH_PT_segment_69.wav	0
001TH_PT_segment_70.wav	1
001TH_PT_segment_71.wav	1
001TH_PT_segment_72.wav	1
001TH_PT_segment_73.wav	1
001TH_PT_segment_74.wav	0
001TH_PT_segment_75.wav	0
001TH_PT_segment_76.wav	0
001TH_PT_segment_77.wav	0
001TH_PT_segment_78.wav	0
001TH_PT_segment_79.wav	0
001TH_PT_segment_80.wav	0
001TH_PT_segment_81.wav	0
001TH_PT_segment_82.wav	1
001TH_PT_segment_83.wav	0
001TH_PT_segment_84.wav	0
001TH_PT_segment_85.wav	4
001TH_PT_segment_86.wav	4
001TH_PT_segment_87.wav	4
001TH_PT_segment_88.wav	4
001TH_PT_segment_89.wav	4
001TH_PT_segment_90.wav	4
001TH_PT_segment_91.wav	4
001TH_PT_segment_92.wav	4
001TH_PT_segment_93.wav	4
001TH_PT_segment_94.wav	4
001TH_PT_segment_95.wav	0
001TH_PT_segment_96.wav	0
001TH_PT_segment_97.wav	1
001TH_PT_segment_98.wav	0
001TH_PT_segment_99.wav	0
001TH_PT_segment_100.wav	0
001TH_PT_segment_101.wav	0
001TH_PT_segment_102.wav	0
001TH_PT_segment_103.wav	1
001TH_PT_segment_104.wav	1
001TH_PT_segment_105.wav	1
001TH_PT_segment_106.wav	1
001TH_PT_segment_107.wav	1
001TH_PT_segment_108.wav	1
001TH_PT_segment_109.wav	0
001TH_PT_segment_110.wav	0
001TH_PT_segment_111.wav	0
001TH_PT_segment_112.wav	0
001TH_PT_segment_113.wav	2
001TH_PT_segment_114.wav	2
001TH_PT_segment_115.wav	2
001TH_PT_segment_116.wav	2
001TH_PT_segment_117.wav	2
001TH_PT_segment_118.wav	2
001TH_PT_segment_119.wav	2
001TH_PT_segment_120.wav	2
001TH_PT_segment_121.wav	2
001TH_PT_segment_122.wav	2
001TH_PT_segment_123.wav	2
001TH_PT_segment_124.wav	2
001TH_PT_segment_125.wav	2
001TH_PT_segment_126.wav	2
001TH_PT_segment_127.wav	2
001TH_PT_segment_128.wav	3
001TH_PT_segment_129.wav	3
001TH_PT_segment_130.wav	3
001TH_PT_segment_131.wav	3
001TH_PT_segment_132.wav	3
001TH_PT_segment_133.wav	3
001TH_PT_segment_134.wav	3
001TH_PT_segment_135.wav	3
001TH_PT_segment_136.wav	3
001TH_PT_segment_137.wav	0
001TH_PT_segment_138.wav	0
001TH_PT_segment_139.wav	0
001TH_PT_segment_140.wav	0
001TH_PT_segment_141.wav	0
001TH_PT_segment_142.wav	0
001TH_PT_segment_143.wav	0
001TH_PT_segment_144.wav	0
001TH_PT_segment_145.wav	0
001TH_PT_segment_146.wav	0
001TH_PT_segment_147.wav	0
001TH_PT_segment_148.wav	0
001TH_PT_segment_149.wav	0
001TH_PT_segment_150.wav	0
001TH_PT_segment_151.wav	0
001TH_PT_segment_152.wav	0
001TH_PT_segment_153.wav	0
001TH_PT_segment_154.wav	0
001TH_PT_segment_155.wav	0
001TH_PT_segment_156.wav	0
001TH_PT_segment_157.wav	0
001TH_PT_segment_158.wav	0
001TH_PT_segment_159.wav	0
001TH_PT_segment_160.wav	0
001TH_PT_segment_161.wav	0
001TH_PT_segment_162.wav	0
001TH_PT_segment_163.wav	0
001TH_PT_segment_164.wav	0
001TH_PT_segment_165.wav	0
001TH_PT_segment_166.wav	0
001TH_PT_segment_167.wav	0
001TH_PT_segment_168.wav	0
001TH_PT_segment_169.wav	0
001TH_PT_segment_170.wav	0
001TH_PT_segment_171.wav	2
001TH_PT_segment_172.wav	2
001TH_PT_segment_173.wav	2
001TH_PT_segment_174.wav	2
001TH_PT_segment_175.wav	2
001TH_PT_segment_176.wav	2
001TH_PT_segment_177.wav	2
001TH_PT_segment_178.wav	2
001TH_PT_segment_179.wav	2
001TH_PT_segment_180.wav	2
001TH_PT_segment_181.wav	2
001TH_PT_segment_182.wav	0
001TH_PT_segment_183.wav	0
001TH_PT_segment_184.wav	0
001TH_PT_segment_185.wav	0
001TH_PT_segment_186.wav	0
001TH_PT_segment_187.wav	0
001TH_PT_segment_188.wav	0
001TH_PT_segment_189.wav	0
001TH_PT_segment_190.wav	0
001TH_PT_segment_191.wav	0
001TH_PT_segment_192.wav	0
001TH_PT_segment_193.wav	0
001TH_PT_segment_194.wav	0
001TH_PT_segment_195.wav	0
001TH_PT_segment_196.wav	0
001TH_PT_segment_197.wav	0
001TH_PT_segment_198.wav	0
001TH_PT_segment_199.wav	0
001TH_PT_segment_200.wav	0
001TH_PT_segment_201.wav	0
001TH_PT_segment_202.wav	0
001TH_PT_segment_203.wav	0
001TH_PT_segment_204.wav	0
001TH_PT_segment_205.wav	0
001TH_PT_segment_206.wav	0
001TH_PT_segment_207.wav	0
001TH_PT_segment_208.wav	0
001TH_PT_segment_209.wav	0
001TH_PT_segment_210.wav	0
001TH_PT_segment_211.wav	0
001TH_PT_segment_212.wav	0
001TH_PT_segment_213.wav	0
001TH_PT_segment_214.wav	0
001TH_PT_segment_215.wav	0
001TH_PT_segment_216.wav	0
001TH_PT_segment_217.wav	0
001TH_PT_segment_218.wav	0
001TH_PT_segment_219.wav	0
001TH_PT_segment_220.wav	0
001TH_PT_segment_221.wav	0
001TH_PT_segment_222.wav	0
001TH_PT_segment_223.wav	0
001TH_PT_segment_224.wav	0
001TH_PT_segment_225.wav	0
001TH_PT_segment_226.wav	0
001TH_PT_segment_227.wav	0
001TH_PT_segment_228.wav	0
001TH_PT_segment_229.wav	0
001TH_PT_segment_230.wav	0
001TH_PT_segment_231.wav	0
001TH_PT_segment_232.wav	0
001TH_PT_segment_233.wav	0
001TH_PT_segment_234.wav	0
001TH_PT_segment_235.wav	0
001TH_PT_segment_236.wav	0
001TH_PT_segment_237.wav	0
001TH_PT_segment_238.wav	0
001TH_PT_segment_239.wav	0
001TH_PT_segment_240.wav	0
001TH_PT_segment_241.wav	0
001TH_PT_segment_242.wav	0
001TH_PT_segment_243.wav	0
001TH_PT_segment_244.wav	0
001TH_PT_segment_245.wav	0
001TH_PT_segment_246.wav	0
001TH_PT_segment_247.wav	0
001TH_PT_segment_248.wav	0
001TH_PT_segment_249.wav	0
001TH_PT_segment_250.wav	0
001TH_PT_segment_251.wav	0
001TH_PT_segment_252.wav	0
001TH_PT_segment_253.wav	0
001TH_PT_segment_254.wav	0
001TH_PT_segment_255.wav	0
001TH_PT_segment_256.wav	0
001TH_PT_segment_257.wav	0
001TH_PT_segment_258.wav	0
001TH_PT_segment_259.wav	0
001TH_PT_segment_260.wav	0
001TH_PT_segment_261.wav	0
001TH_PT_segment_262.wav	0
001TH_PT_segment_263.wav	0
001TH_PT_segment_264.wav	0
001TH_PT_segment_265.wav	0
001TH_PT_segment_266.wav	0
001TH_PT_segment_267.wav	0
001TH_PT_segment_268.wav	0
001TH_PT_segment_269.wav	0
001TH_PT_segment_270.wav	0
001TH_PT_segment_271.wav	0
001TH_PT_segment_272.wav	0
001TH_PT_segment_273.wav	0
001TH_PT_segment_274.wav	0
001TH_PT_segment_275.wav	0
001TH_PT_segment_276.wav	0
001TH_PT_segment_277.wav	0
001TH_PT_segment_278.wav	0
001TH_PT_segment_279.wav	0
001TH_PT_segment_280.wav	0
001TH_PT_segment_281.wav	0
001TH_PT_segment_282.wav	0
001TH_PT_segment_283.wav	0
001TH_PT_segment_284.wav	0
001TH_PT_segment_285.wav	0
001TH_PT_segment_286.wav	0
001TH_PT_segment_287.wav	0
001TH_PT_segment_288.wav	0
001TH_PT_segment_289.wav	0
001TH_PT_segment_290.wav	0
001TH_PT_segment_291.wav	0
001TH_PT_segment_292.wav	0
001TH_PT_segment_293.wav	0
001TH_PT_segment_294.wav	0
001TH_PT_segment_295.wav	0
001TH_PT_segment_296.wav	0
001TH_PT_segment_297.wav	0
001TH_PT_segment_298.wav	0
001TH_PT_segment_299.wav	0
001TH_PT_segment_300.wav	0
001TH_PT_segment_301.wav	0
001TH_PT_segment_302.wav	0
001TH_PT_segment_303.wav	0
001TH_PT_segment_304.wav	0
001TH_PT_segment_305.wav	0
001TH_PT_segment_306.wav	0
001TH_PT_segment_307.wav	0
001TH_PT_segment_308.wav	0
001TH_PT_segment_309.wav	0
001TH_PT_segment_310.wav	0
001TH_PT_segment_311.wav	0
001TH_PT_segment_312.wav	0
001TH_PT_segment_313.wav	0
001TH_PT_segment_314.wav	0
001TH_PT_segment_315.wav	0
001TH_PT_segment_316.wav	0
001TH_PT_segment_317.wav	0
001TH_PT_segment_318.wav	0
001TH_PT_segment_319.wav	0
001TH_PT_segment_320.wav	0
001TH_PT_segment_321.wav	0
001TH_PT_segment_322.wav	0
001TH_PT_segment_323.wav	0
001TH_PT_segment_324.wav	0
001TH_PT_segment_325.wav	0
001TH_PT_segment_326.wav	0
001TH_PT_segment_327.wav	0
001TH_PT_segment_328.wav	0
001TH_PT_segment_329.wav	0
001TH_PT_segment_330.wav	0
001TH_PT_segment_331.wav	0
001TH_PT_segment_332.wav	0
001TH_PT_segment_333.wav	0
001TH_PT_segment_334.wav	0
001TH_PT_segment_335.wav	0
001TH_PT_segment_336.wav	0
001TH_PT_segment_337.wav	0
001TH_PT_segment_338.wav	0
001TH_PT_segment_339.wav	0
001TH_PT_segment_340.wav	0
001TH_PT_segment_341.wav	0
001TH_PT_segment_342.wav	0
001TH_PT_segment_343.wav	0
001TH_PT_segment_344.wav	0
001TH_PT_segment_345.wav	0
001TH_PT_segment_346.wav	0
001TH_PT_segment_347.wav	0
001TH_PT_segment_348.wav	0
001TH_PT_segment_349.wav	0
001TH_PT_segment_350.wav	0
001TH_PT_segment_351.wav	0
001TH_PT_segment_352.wav	0
001TH_PT_segment_353.wav	0
001TH_PT_segment_354.wav	0
001TH_PT_segment_355.wav	0
001TH_PT_segment_356.wav	0
001TH_PT_segment_357.wav	0
001TH_PT_segment_358.wav	0
001TH_PT_segment_359.wav	0
001TH_PT_segment_360.wav	0
001TH_PT_segment_361.wav	0
001TH_PT_segment_362.wav	0
001TH_PT_segment_363.wav	0
001TH_PT_segment_364.wav	0
001TH_PT_segment_365.wav	0
001TH_PT_segment_366.wav	0
001TH_PT_segment_367.wav	0
001TH_PT_segment_368.wav	0
001TH_PT_segment_369.wav	0
001TH_PT_segment_370.wav	0
001TH_PT_segment_371.wav	0
001TH_PT_segment_372.wav	0
001TH_PT_segment_373.wav	0
001TH_PT_segment_374.wav	0
001TH_PT_segment_375.wav	0
001TH_PT_segment_376.wav	0
001TH_PT_segment_377.wav	0
001TH_PT_segment_378.wav	0
001TH_PT_segment_379.wav	0
001TH_PT_segment_380.wav	0
001TH_PT_segment_381.wav	0
001TH_PT_segment_382.wav	0
001TH_PT_segment_383.wav	0
001TH_PT_segment_384.wav	0
001TH_PT_segment_385.wav	0
001TH_PT_segment_386.wav	0
001TH_PT_segment_387.wav	0
001TH_PT_segment_388.wav	0
001TH_PT_segment_389.wav	0
001TH_PT_segment_390.wav	0
001TH_PT_segment_391.wav	0
001TH_PT_segment_392.wav	0
001TH_PT_segment_393.wav	0
001TH_PT_segment_394.wav	1
001TH_PT_segment_395.wav	0
001TH_PT_segment_396.wav	0
001TH_PT_segment_397.wav	0
001TH_PT_segment_398.wav	0
001TH_PT_segment_399.wav	0
001TH_PT_segment_400.wav	0
001TH_PT_segment_401.wav	0
001TH_PT_segment_402.wav	0
001TH_PT_segment_403.wav	0
001TH_PT_segment_404.wav	0
001TH_PT_segment_405.wav	0
001TH_PT_segment_406.wav	0
001TH_PT_segment_407.wav	0
001TH_PT_segment_408.wav	0
001TH_PT_segment_409.wav	0
001TH_PT_segment_410.wav	0
001TH_PT_segment_411.wav	0
001TH_PT_segment_412.wav	0
001TH_PT_segment_413.wav	0
001TH_PT_segment_414.wav	0
001TH_PT_segment_415.wav	0
001TH_PT_segment_416.wav	0
001TH_PT_segment_417.wav	0
001TH_PT_segment_418.wav	0
001TH_PT_segment_419.wav	0
001TH_PT_segment_420.wav	0
001TH_PT_segment_421.wav	0
001TH_PT_segment_422.wav	0
001TH_PT_segment_423.wav	0
001TH_PT_segment_424.wav	0
001TH_PT_segment_425.wav	0
001TH_PT_segment_426.wav	0
001TH_PT_segment_427.wav	0
001TH_PT_segment_428.wav	0
001TH_PT_segment_429.wav	0
001TH_PT_segment_430.wav	0
001TH_PT_segment_431.wav	0
001TH_PT_segment_432.wav	0
001TH_PT_segment_433.wav	0
001TH_PT_segment_434.wav	0
001TH_PT_segment_435.wav	0
001TH_PT_segment_436.wav	0
001TH_PT_segment_437.wav	0
001TH_PT_segment_438.wav	0
001TH_PT_segment_439.wav	0
001TH_PT_segment_440.wav	0
001TH_PT_segment_441.wav	0
001TH_PT_segment_442.wav	0
001TH_PT_segment_443.wav	0
001TH_PT_segment_444.wav	0
001TH_PT_segment_445.wav	0
001TH_PT_segment_446.wav	0
001TH_PT_segment_447.wav	0
001TH_PT_segment_448.wav	0
001TH_PT_segment_449.wav	0
001TH_PT_segment_450.wav	0
001TH_PT_segment_451.wav	0
001TH_PT_segment_452.wav	0
001TH_PT_segment_453.wav	0
001TH_PT_segment_454.wav	0
001TH_PT_segment_455.wav	0
001TH_PT_segment_456.wav	0
001TH_PT_segment_457.wav	0
001TH_PT_segment_458.wav	0
001TH_PT_segment_459.wav	0
001TH_PT_segment_460.wav	0
001TH_PT_segment_461.wav	0
001TH_PT_segment_462.wav	0
001TH_PT_segment_463.wav	0
001TH_PT_segment_464.wav	0
001TH_PT_segment_465.wav	0
001TH_PT_segment_466.wav	0
001TH_PT_segment_467.wav	0
001TH_PT_segment_468.wav	0
001TH_PT_segment_469.wav	0
001TH_PT_segment_470.wav	0
001TH_PT_segment_471.wav	0
001TH_PT_segment_472.wav	0
001TH_PT_segment_473.wav	0
001TH_PT_segment_474.wav	0
001TH_PT_segment_475.wav	0
001TH_PT_segment_476.wav	0
001TH_PT_segment_477.wav	0
001TH_PT_segment_478.wav	0
001TH_PT_segment_479.wav	0
001TH_PT_segment_480.wav	0
001TH_PT_segment_481.wav	0
001TH_PT_segment_482.wav	0
001TH_PT_segment_483.wav	0
002SG_PT_segment_1.wav	0
002SG_PT_segment_2.wav	0
002SG_PT_segment_3.wav	0
002SG_PT_segment_4.wav	0
002SG_PT_segment_5.wav	0
002SG_PT_segment_6.wav	0
002SG_PT_segment_7.wav	0
002SG_PT_segment_8.wav	0
002SG_PT_segment_9.wav	0
002SG_PT_segment_10.wav	0
002SG_PT_segment_11.wav	0
002SG_PT_segment_12.wav	0
002SG_PT_segment_13.wav	0
002SG_PT_segment_14.wav	0
002SG_PT_segment_15.wav	0
002SG_PT_segment_16.wav	0
002SG_PT_segment_17.wav	0
002SG_PT_segment_18.wav	0
002SG_PT_segment_19.wav	0
002SG_PT_segment_20.wav	0
002SG_PT_segment_21.wav	0
002SG_PT_segment_22.wav	0
002SG_PT_segment_23.wav	0
002SG_PT_segment_24.wav	0
002SG_PT_segment_25.wav	0
002SG_PT_segment_26.wav	0
002SG_PT_segment_27.wav	0
002SG_PT_segment_28.wav	0
002SG_PT_segment_29.wav	0
002SG_PT_segment_30.wav	0
002SG_PT_segment_31.wav	0
002SG_PT_segment_32.wav	0
002SG_PT_segment_33.wav	0
002SG_PT_segment_34.wav	0
002SG_PT_segment_35.wav	0
002SG_PT_segment_36.wav	0
002SG_PT_segment_37.wav	0
002SG_PT_segment_38.wav	0
002SG_PT_segment_39.wav	0
002SG_PT_segment_40.wav	0
002SG_PT_segment_41.wav	0
002SG_PT_segment_42.wav	0
002SG_PT_segment_43.wav	0
002SG_PT_segment_44.wav	0
002SG_PT_segment_45.wav	0
002SG_PT_segment_46.wav	0
002SG_PT_segment_47.wav	0
002SG_PT_segment_48.wav	0
002SG_PT_segment_49.wav	0
002SG_PT_segment_50.wav	0
002SG_PT_segment_51.wav	0
002SG_PT_segment_52.wav	0
002SG_PT_segment_53.wav	3
002SG_PT_segment_54.wav	3
002SG_PT_segment_55.wav	3
002SG_PT_segment_56.wav	3
002SG_PT_segment_57.wav	0
002SG_PT_segment_58.wav	2
002SG_PT_segment_59.wav	3
002SG_PT_segment_60.wav	0
002SG_PT_segment_61.wav	3
002SG_PT_segment_62.wav	0
002SG_PT_segment_63.wav	0
002SG_PT_segment_64.wav	0
002SG_PT_segment_65.wav	0
002SG_PT_segment_66.wav	3
002SG_PT_segment_67.wav	3
002SG_PT_segment_68.wav	3
002SG_PT_segment_69.wav	3
002SG_PT_segment_70.wav	0
002SG_PT_segment_71.wav	3
002SG_PT_segment_72.wav	3
002SG_PT_segment_73.wav	3
002SG_PT_segment_74.wav	3
002SG_PT_segment_75.wav	3
002SG_PT_segment_76.wav	3
002SG_PT_segment_77.wav	3
002SG_PT_segment_78.wav	3
002SG_PT_segment_79.wav	3
002SG_PT_segment_80.wav	3
002SG_PT_segment_81.wav	3
002SG_PT_segment_82.wav	3
002SG_PT_segment_83.wav	3
002SG_PT_segment_84.wav	3
002SG_PT_segment_85.wav	3
002SG_PT_segment_86.wav	3
002SG_PT_segment_87.wav	3
002SG_PT_segment_88.wav	3
002SG_PT_segment_89.wav	3
002SG_PT_segment_90.wav	3
002SG_PT_segment_91.wav	3
002SG_PT_segment_92.wav	3
002SG_PT_segment_93.wav	3
002SG_PT_segment_94.wav	3
002SG_PT_segment_95.wav	3
002SG_PT_segment_96.wav	3
002SG_PT_segment_97.wav	3
002SG_PT_segment_98.wav	3
002SG_PT_segment_99.wav	3
002SG_PT_segment_100.wav	3
002SG_PT_segment_101.wav	3
002SG_PT_segment_102.wav	3
002SG_PT_segment_103.wav	3
002SG_PT_segment_104.wav	3
002SG_PT_segment_105.wav	3
002SG_PT_segment_106.wav	3
002SG_PT_segment_107.wav	0
002SG_PT_segment_108.wav	0
002SG_PT_segment_109.wav	0
002SG_PT_segment_110.wav	0
002SG_PT_segment_111.wav	3
002SG_PT_segment_112.wav	3
002SG_PT_segment_113.wav	3
002SG_PT_segment_114.wav	3
002SG_PT_segment_115.wav	3
002SG_PT_segment_116.wav	3
002SG_PT_segment_117.wav	3
002SG_PT_segment_118.wav	3
002SG_PT_segment_119.wav	3
002SG_PT_segment_120.wav	3
002SG_PT_segment_121.wav	0
002SG_PT_segment_122.wav	3
002SG_PT_segment_123.wav	3
002SG_PT_segment_124.wav	0
002SG_PT_segment_125.wav	0
002SG_PT_segment_126.wav	0
002SG_PT_segment_127.wav	0
002SG_PT_segment_128.wav	0
002SG_PT_segment_129.wav	0
002SG_PT_segment_130.wav	0
002SG_PT_segment_131.wav	3
002SG_PT_segment_132.wav	3
002SG_PT_segment_133.wav	3
002SG_PT_segment_134.wav	3
002SG_PT_segment_135.wav	3
002SG_PT_segment_136.wav	3
002SG_PT_segment_137.wav	3
002SG_PT_segment_138.wav	3
002SG_PT_segment_139.wav	3
002SG_PT_segment_140.wav	0
002SG_PT_segment_141.wav	0
002SG_PT_segment_142.wav	0
002SG_PT_segment_143.wav	0
002SG_PT_segment_144.wav	0
002SG_PT_segment_145.wav	0
002SG_PT_segment_146.wav	0
002SG_PT_segment_147.wav	3
002SG_PT_segment_148.wav	3
002SG_PT_segment_149.wav	3
002SG_PT_segment_150.wav	3
002SG_PT_segment_151.wav	3
002SG_PT_segment_152.wav	3
002SG_PT_segment_153.wav	3
002SG_PT_segment_154.wav	3
002SG_PT_segment_155.wav	3
002SG_PT_segment_156.wav	3
002SG_PT_segment_157.wav	3
002SG_PT_segment_158.wav	3
002SG_PT_segment_159.wav	3
002SG_PT_segment_160.wav	3
002SG_PT_segment_161.wav	3
002SG_PT_segment_162.wav	3
002SG_PT_segment_163.wav	3
002SG_PT_segment_164.wav	3
002SG_PT_segment_165.wav	3
002SG_PT_segment_166.wav	3
002SG_PT_segment_167.wav	3
002SG_PT_segment_168.wav	3
002SG_PT_segment_169.wav	3
002SG_PT_segment_170.wav	3
002SG_PT_segment_171.wav	3
002SG_PT_segment_172.wav	3
002SG_PT_segment_173.wav	3
002SG_PT_segment_174.wav	0
002SG_PT_segment_175.wav	0
002SG_PT_segment_176.wav	0
002SG_PT_segment_177.wav	0
002SG_PT_segment_178.wav	0
002SG_PT_segment_179.wav	0
002SG_PT_segment_180.wav	0
002SG_PT_segment_181.wav	0
002SG_PT_segment_182.wav	0
002SG_PT_segment_183.wav	0
002SG_PT_segment_184.wav	0
002SG_PT_segment_185.wav	0
002SG_PT_segment_186.wav	0
002SG_PT_segment_187.wav	2
002SG_PT_segment_188.wav	2
002SG_PT_segment_189.wav	4
002SG_PT_segment_190.wav	0
002SG_PT_segment_191.wav	4
002SG_PT_segment_192.wav	0
002SG_PT_segment_193.wav	0
002SG_PT_segment_194.wav	0
002SG_PT_segment_195.wav	0
002SG_PT_segment_196.wav	0
002SG_PT_segment_197.wav	3
002SG_PT_segment_198.wav	3
002SG_PT_segment_199.wav	3
002SG_PT_segment_200.wav	3
002SG_PT_segment_201.wav	3
002SG_PT_segment_202.wav	3
002SG_PT_segment_203.wav	3
002SG_PT_segment_204.wav	3
002SG_PT_segment_205.wav	3
002SG_PT_segment_206.wav	3
002SG_PT_segment_207.wav	3
002SG_PT_segment_208.wav	3
002SG_PT_segment_209.wav	3
002SG_PT_segment_210.wav	3
002SG_PT_segment_211.wav	3
002SG_PT_segment_212.wav	3
002SG_PT_segment_213.wav	3
002SG_PT_segment_214.wav	3
002SG_PT_segment_215.wav	3
002SG_PT_segment_216.wav	3
002SG_PT_segment_217.wav	3
002SG_PT_segment_218.wav	3
002SG_PT_segment_219.wav	3
002SG_PT_segment_220.wav	3
002SG_PT_segment_221.wav	3
002SG_PT_segment_222.wav	3
002SG_PT_segment_223.wav	3
002SG_PT_segment_224.wav	3
002SG_PT_segment_225.wav	3
002SG_PT_segment_226.wav	3
002SG_PT_segment_227.wav	3
002SG_PT_segment_228.wav	3
002SG_PT_segment_229.wav	3
002SG_PT_segment_230.wav	0
002SG_PT_segment_231.wav	0
002SG_PT_segment_232.wav	0
002SG_PT_segment_233.wav	0
002SG_PT_segment_234.wav	0
002SG_PT_segment_235.wav	0
002SG_PT_segment_236.wav	3
002SG_PT_segment_237.wav	3
002SG_PT_segment_238.wav	3
002SG_PT_segment_239.wav	3
002SG_PT_segment_240.wav	3
002SG_PT_segment_241.wav	3
002SG_PT_segment_242.wav	3
002SG_PT_segment_243.wav	0
002SG_PT_segment_244.wav	0
002SG_PT_segment_245.wav	3
002SG_PT_segment_246.wav	3
002SG_PT_segment_247.wav	3
002SG_PT_segment_248.wav	3
002SG_PT_segment_249.wav	3
002SG_PT_segment_250.wav	3
002SG_PT_segment_251.wav	3
002SG_PT_segment_252.wav	3
002SG_PT_segment_253.wav	0
002SG_PT_segment_254.wav	0
002SG_PT_segment_255.wav	3
002SG_PT_segment_256.wav	3
002SG_PT_segment_257.wav	3
002SG_PT_segment_258.wav	3
002SG_PT_segment_259.wav	3
002SG_PT_segment_260.wav	0
002SG_PT_segment_261.wav	0
002SG_PT_segment_262.wav	0
002SG_PT_segment_263.wav	0
002SG_PT_segment_264.wav	1
002SG_PT_segment_265.wav	0
002SG_PT_segment_266.wav	0
002SG_PT_segment_267.wav	1
002SG_PT_segment_268.wav	0
002SG_PT_segment_269.wav	3
002SG_PT_segment_270.wav	3
002SG_PT_segment_271.wav	3
002SG_PT_segment_272.wav	3
002SG_PT_segment_273.wav	3
002SG_PT_segment_274.wav	3
002SG_PT_segment_275.wav	3
002SG_PT_segment_276.wav	3
002SG_PT_segment_277.wav	3
002SG_PT_segment_278.wav	3
002SG_PT_segment_279.wav	3
002SG_PT_segment_280.wav	3
002SG_PT_segment_281.wav	3
002SG_PT_segment_282.wav	3
002SG_PT_segment_283.wav	3
002SG_PT_segment_284.wav	3
002SG_PT_segment_285.wav	3
002SG_PT_segment_286.wav	3
002SG_PT_segment_287.wav	3
002SG_PT_segment_288.wav	3
002SG_PT_segment_289.wav	3
002SG_PT_segment_290.wav	3
002SG_PT_segment_291.wav	3
002SG_PT_segment_292.wav	3
002SG_PT_segment_293.wav	3
002SG_PT_segment_294.wav	3
002SG_PT_segment_295.wav	3
002SG_PT_segment_296.wav	3
002SG_PT_segment_297.wav	3
002SG_PT_segment_298.wav	0
002SG_PT_segment_299.wav	0
002SG_PT_segment_300.wav	2
002SG_PT_segment_301.wav	3
002SG_PT_segment_302.wav	3
002SG_PT_segment_303.wav	3
002SG_PT_segment_304.wav	3
002SG_PT_segment_305.wav	3
002SG_PT_segment_306.wav	3
002SG_PT_segment_307.wav	3
002SG_PT_segment_308.wav	3
002SG_PT_segment_309.wav	3
002SG_PT_segment_310.wav	3
002SG_PT_segment_311.wav	3
002SG_PT_segment_312.wav	3
002SG_PT_segment_313.wav	3
002SG_PT_segment_314.wav	3
002SG_PT_segment_315.wav	3
002SG_PT_segment_316.wav	3
002SG_PT_segment_317.wav	3
002SG_PT_segment_318.wav	3
002SG_PT_segment_319.wav	3
002SG_PT_segment_320.wav	3
002SG_PT_segment_321.wav	3
002SG_PT_segment_322.wav	3
002SG_PT_segment_323.wav	3
002SG_PT_segment_324.wav	3
002SG_PT_segment_325.wav	3
002SG_PT_segment_326.wav	3
002SG_PT_segment_327.wav	3
002SG_PT_segment_328.wav	3
002SG_PT_segment_329.wav	3
002SG_PT_segment_330.wav	3
002SG_PT_segment_331.wav	3
002SG_PT_segment_332.wav	3
002SG_PT_segment_333.wav	3
002SG_PT_segment_334.wav	3
002SG_PT_segment_335.wav	3
002SG_PT_segment_336.wav	3
002SG_PT_segment_337.wav	3
002SG_PT_segment_338.wav	3
002SG_PT_segment_339.wav	3
002SG_PT_segment_340.wav	3
002SG_PT_segment_341.wav	3
002SG_PT_segment_342.wav	3
002SG_PT_segment_343.wav	3
002SG_PT_segment_344.wav	3
002SG_PT_segment_345.wav	3
002SG_PT_segment_346.wav	3
002SG_PT_segment_347.wav	3
002SG_PT_segment_348.wav	3
002SG_PT_segment_349.wav	3
002SG_PT_segment_350.wav	3
002SG_PT_segment_351.wav	3
002SG_PT_segment_352.wav	3
002SG_PT_segment_353.wav	3
002SG_PT_segment_354.wav	3
002SG_PT_segment_355.wav	3
002SG_PT_segment_356.wav	3
002SG_PT_segment_357.wav	3
002SG_PT_segment_358.wav	3
002SG_PT_segment_359.wav	3
002SG_PT_segment_360.wav	3
002SG_PT_segment_361.wav	3
002SG_PT_segment_362.wav	3
002SG_PT_segment_363.wav	3
002SG_PT_segment_364.wav	3
002SG_PT_segment_365.wav	3
002SG_PT_segment_366.wav	3
002SG_PT_segment_367.wav	3
002SG_PT_segment_368.wav	3
002SG_PT_segment_369.wav	3
002SG_PT_segment_370.wav	3
002SG_PT_segment_371.wav	3
002SG_PT_segment_372.wav	3
002SG_PT_segment_373.wav	3
002SG_PT_segment_374.wav	3
002SG_PT_segment_375.wav	3
002SG_PT_segment_376.wav	3
002SG_PT_segment_377.wav	3
002SG_PT_segment_378.wav	3
002SG_PT_segment_379.wav	0
002SG_PT_segment_380.wav	0
002SG_PT_segment_381.wav	0
002SG_PT_segment_382.wav	0
002SG_PT_segment_383.wav	0
002SG_PT_segment_384.wav	3
002SG_PT_segment_385.wav	3
002SG_PT_segment_386.wav	3
002SG_PT_segment_387.wav	3
002SG_PT_segment_388.wav	3
002SG_PT_segment_389.wav	3
002SG_PT_segment_390.wav	3
002SG_PT_segment_391.wav	3
002SG_PT_segment_392.wav	3
002SG_PT_segment_393.wav	3
002SG_PT_segment_394.wav	3
002SG_PT_segment_395.wav	3
002SG_PT_segment_396.wav	3
002SG_PT_segment_397.wav	3
002SG_PT_segment_398.wav	3
002SG_PT_segment_399.wav	3
002SG_PT_segment_400.wav	3
002SG_PT_segment_401.wav	3
002SG_PT_segment_402.wav	3
002SG_PT_segment_403.wav	3
002SG_PT_segment_404.wav	3
002SG_PT_segment_405.wav	3
002SG_PT_segment_406.wav	3
002SG_PT_segment_407.wav	3
002SG_PT_segment_408.wav	3
002SG_PT_segment_409.wav	3
002SG_PT_segment_410.wav	3
002SG_PT_segment_411.wav	3
002SG_PT_segment_412.wav	3
002SG_PT_segment_413.wav	3
002SG_PT_segment_414.wav	3
002SG_PT_segment_415.wav	3
002SG_PT_segment_416.wav	3
002SG_PT_segment_417.wav	3
002SG_PT_segment_418.wav	3
002SG_PT_segment_419.wav	3
002SG_PT_segment_420.wav	3
002SG_PT_segment_421.wav	3
002SG_PT_segment_422.wav	3
002SG_PT_segment_423.wav	3
002SG_PT_segment_424.wav	3
002SG_PT_segment_425.wav	3
002SG_PT_segment_426.wav	3
002SG_PT_segment_427.wav	3
002SG_PT_segment_428.wav	3
002SG_PT_segment_429.wav	3
002SG_PT_segment_430.wav	3
002SG_PT_segment_431.wav	3
002SG_PT_segment_432.wav	3
002SG_PT_segment_433.wav	3
002SG_PT_segment_434.wav	3
002SG_PT_segment_435.wav	3
002SG_PT_segment_436.wav	3
002SG_PT_segment_437.wav	3
002SG_PT_segment_438.wav	3
002SG_PT_segment_439.wav	3
002SG_PT_segment_440.wav	3
002SG_PT_segment_441.wav	3
002SG_PT_segment_442.wav	3
002SG_PT_segment_443.wav	3
002SG_PT_segment_444.wav	3
002SG_PT_segment_445.wav	2
002SG_PT_segment_446.wav	3
002SG_PT_segment_447.wav	3
002SG_PT_segment_448.wav	3
002SG_PT_segment_449.wav	3
002SG_PT_segment_450.wav	3
002SG_PT_segment_451.wav	3
002SG_PT_segment_452.wav	3
002SG_PT_segment_453.wav	3
002SG_PT_segment_454.wav	3
002SG_PT_segment_455.wav	3
002SG_PT_segment_456.wav	3
002SG_PT_segment_457.wav	3
002SG_PT_segment_458.wav	3
002SG_PT_segment_459.wav	3
002SG_PT_segment_460.wav	3
002SG_PT_segment_461.wav	3
002SG_PT_segment_462.wav	3
002SG_PT_segment_463.wav	3
002SG_PT_segment_464.wav	3
002SG_PT_segment_465.wav	3
002SG_PT_segment_466.wav	3
002SG_PT_segment_467.wav	3
002SG_PT_segment_468.wav	3
002SG_PT_segment_469.wav	3
002SG_PT_segment_470.wav	3
002SG_PT_segment_471.wav	3
002SG_PT_segment_472.wav	3
002SG_PT_segment_473.wav	3
002SG_PT_segment_474.wav	3
002SG_PT_segment_475.wav	3
002SG_PT_segment_476.wav	3
002SG_PT_segment_477.wav	3
002SG_PT_segment_478.wav	3
002SG_PT_segment_479.wav	3
002SG_PT_segment_480.wav	3
002SG_PT_segment_481.wav	3
002SG_PT_segment_482.wav	3
002SG_PT_segment_483.wav	3
002SG_PT_segment_484.wav	3
002TH_PT_segment_1.wav	0
002TH_PT_segment_2.wav	0
002TH_PT_segment_3.wav	0
002TH_PT_segment_4.wav	0
002TH_PT_segment_5.wav	0
002TH_PT_segment_6.wav	0
002TH_PT_segment_7.wav	0
002TH_PT_segment_8.wav	0
002TH_PT_segment_9.wav	0
002TH_PT_segment_10.wav	0
002TH_PT_segment_11.wav	0
002TH_PT_segment_12.wav	0
002TH_PT_segment_13.wav	0
002TH_PT_segment_14.wav	0
002TH_PT_segment_15.wav	0
002TH_PT_segment_16.wav	1
002TH_PT_segment_17.wav	1
002TH_PT_segment_18.wav	0
002TH_PT_segment_19.wav	0
002TH_PT_segment_20.wav	0
002TH_PT_segment_21.wav	0
002TH_PT_segment_22.wav	1
002TH_PT_segment_23.wav	1
002TH_PT_segment_24.wav	0
002TH_PT_segment_25.wav	0
002TH_PT_segment_26.wav	3
002TH_PT_segment_27.wav	3
002TH_PT_segment_28.wav	3
002TH_PT_segment_29.wav	3
002TH_PT_segment_30.wav	3
002TH_PT_segment_31.wav	3
002TH_PT_segment_32.wav	3
002TH_PT_segment_33.wav	3
002TH_PT_segment_34.wav	3
002TH_PT_segment_35.wav	0
002TH_PT_segment_36.wav	0
002TH_PT_segment_37.wav	0
002TH_PT_segment_38.wav	0
002TH_PT_segment_39.wav	0
002TH_PT_segment_40.wav	0
002TH_PT_segment_41.wav	0
002TH_PT_segment_42.wav	0
002TH_PT_segment_43.wav	0
002TH_PT_segment_44.wav	1
002TH_PT_segment_45.wav	0
002TH_PT_segment_46.wav	0
002TH_PT_segment_47.wav	0
002TH_PT_segment_48.wav	0
002TH_PT_segment_49.wav	0
002TH_PT_segment_50.wav	1
002TH_PT_segment_51.wav	0
002TH_PT_segment_52.wav	0
002TH_PT_segment_53.wav	0
002TH_PT_segment_54.wav	3
002TH_PT_segment_55.wav	3
002TH_PT_segment_56.wav	3
002TH_PT_segment_57.wav	3
002TH_PT_segment_58.wav	3
002TH_PT_segment_59.wav	3
002TH_PT_segment_60.wav	3
002TH_PT_segment_61.wav	3
002TH_PT_segment_62.wav	3
002TH_PT_segment_63.wav	3
002TH_PT_segment_64.wav	3
002TH_PT_segment_65.wav	3
002TH_PT_segment_66.wav	3
[truncated: 10,356 more rows]
