# Supplementary material for: Benchmarking machine learning for bowel sound pattern classification – From tabular features to pretrained models
Source: PLoS One. 2026 Jan 2;21(1):e0338911. doi: 10.1371/journal.pone.0338911 (PMC12758754; doi:10.1371/journal.pone.0338911)
Supplement: S1 File — (ZIP) [file pone.0338911.s001.zip › figures/figure_4/Class_distribution_original_vs_segmented.csv]

Class	Original_Distribution_%	After_Segmentation_%
NONE	29	3
SB	11	8
MB	9	10
CRS	1	1
HS	50	78
