# Supplementary material for: Benchmarking machine learning for bowel sound pattern classification – From tabular features to pretrained models
Source: PLoS One. 2026 Jan 2;21(1):e0338911. doi: 10.1371/journal.pone.0338911 (PMC12758754; doi:10.1371/journal.pone.0338911)
Supplement: S1 File — (ZIP) [file pone.0338911.s001.zip › figures/figure_4/Dataset_splitting_random_vs_stratified.csv]

Class	Train_Random_%	Validation_Random_%	Test_Random_%	Train_Stratified_%	Validation_Stratified_%	Test_Stratified_%
NONE	58	22	20	56	17	27
SB	65	23	12	70	15	15
MB	80	15	5	84	8	8
CRS	75	17	8	62	17	21
HS	92	5	3	70	15	15
