# Supplementary material for: Benchmarking machine learning for bowel sound pattern classification – From tabular features to pretrained models
Source: PLoS One. 2026 Jan 2;21(1):e0338911. doi: 10.1371/journal.pone.0338911 (PMC12758754; doi:10.1371/journal.pone.0338911)
Supplement: S1 File — (ZIP) [file pone.0338911.s001.zip › figures/figure_5/AUC_2_classes_data.csv]

Model	AUC	Figure
GeMaps+XGB	0.69	BS vs none-BS classification
GeMaps+CAT	0.7	BS vs none-BS classification
ComParE+XGB	0.69	BS vs none-BS classification
ComParE+CAT	0.7	BS vs none-BS classification
Spectrogram+VGG	0.74	BS vs none-BS classification
Log-Mel+VGG	0.74	BS vs none-BS classification
MFCC+VGG	0.75	BS vs none-BS classification
Spectrogram+ResNet	0.74	BS vs none-BS classification
Log-Mel+ResNet	0.73	BS vs none-BS classification
MFCC+ResNet	0.78	BS vs none-BS classification
Spectrogram+AlexNet	0.74	BS vs none-BS classification
Log-Mel+AlexNet	0.76	BS vs none-BS classification
MFCC+AlexNet	0.77	BS vs none-BS classification
Spectrogram+LSTM	0.71	BS vs none-BS classification
Log-Mel+LSTM	0.75	BS vs none-BS classification
MFCC+LSTM	0.72	BS vs none-BS classification
Wav2Vec	0.85	BS vs none-BS classification
HuBERT	0.89	BS vs none-BS classification
VGGish	0.85	BS vs none-BS classification
