# Supplementary material for: Benchmarking machine learning for bowel sound pattern classification – From tabular features to pretrained models
Source: PLoS One. 2026 Jan 2;21(1):e0338911. doi: 10.1371/journal.pone.0338911 (PMC12758754; doi:10.1371/journal.pone.0338911)
Supplement: S1 File — (ZIP) [file pone.0338911.s001.zip › figures/figure_6/AUC_5_classes_data.csv]

Model	NONE_vs_ALL	SB_vs_ALL	MB_vs_ALL	CRS_vs_ALL	HS_vs_ALL	OVERALL
GeMAPS+CAT	0.85	0.75	0.61	0.77	0.64	0.72
ComParE+CAT	0.67	0.58	0.75	0.69	0.31	0.6
MFCC+VGG	0.75	0.59	0.79	0.83	0.66	0.72
MFCC+ResNet	0.76	0.59	0.78	0.85	0.73	0.74
Mel+AlexNet	0.74	0.52	0.8	0.77	0.71	0.71
MFCC+LSTM	0.78	0.72	0.79	0.75	0.74	0.75
Wav2Vec	0.9	0.89	0.88	0.89	0.89	0.9
